# Supplementary material for: Inner Retinal Layer Changes Reflect Changes in Ambulation Score in Patients with Primary Progressive Multiple Sclerosis
Source: Int J Mol Sci. 2023 Aug 17;24(16):12872. doi: 10.3390/ijms241612872 (PMC10454007; doi:10.3390/ijms241612872)
Supplement: Supplementary file 1 [file ijms-24-12872-s001.zip]

Archive with 1 entries (1 files):
- ijms-2542765-supplementary.pdf
